# Supplementary material for: Fabrication of Thermochromic Membrane and Its Characteristics for Fever Detection
Source: Materials (Basel). 2021 Jun 22;14(13):3460. doi: 10.3390/ma14133460 (PMC8269493; doi:10.3390/ma14133460)
Supplement: Supplementary file 1 [file materials-14-03460-s001.zip]

Archive with 1 entries (1 files):
- materials-1232097-supplementary.pdf
